# Supplementary material for: Stearoyl CoA Desaturase-1 Silencing in Glioblastoma Cells: Phospholipid Remodeling and Cytotoxicity Enhanced upon Autophagy Inhibition
Source: Int J Mol Sci. 2022 Oct 27;23(21):13014. doi: 10.3390/ijms232113014 (PMC9654881; doi:10.3390/ijms232113014)
Supplement: Supplementary file 1 [file ijms-23-13014-s001.zip]

Archive with 1 entries (1 files):
- ijms-1919074-supplementary.pdf
